# Supplementary material for: Goal-setting and volitional behavioural change: Results from a school meals intervention with vitamin-A biofortified sweetpotato in Nigeria
Source: Appetite. 2018 Oct 1;129:113–24. doi: 10.1016/j.appet.2018.06.038 (PMC6102414; doi:10.1016/j.appet.2018.06.038)
Supplement: Multimedia component 1 [file mmc1.xml]

<?xml version="1.0" encoding="UTF-8" standalone="no"?><data:data><datasets><author>carl-johan.lagerkvist@slu.se</author><type>0</type><dataset><value>1</value><reason>Data will be made available on request</reason><comments/></dataset></datasets></data:data>
